# Supplementary material for: Transcriptome-Based Gene Modules and Soluble Sugar Content Analyses Reveal the Defense Response of Cotton Leaves to Verticillium dahliae
Source: Int J Mol Sci. 2024 Dec 12;25(24):13326. doi: 10.3390/ijms252413326 (PMC11679845; doi:10.3390/ijms252413326)
Supplement: Supplementary file 1 [file ijms-25-13326-s001.zip]

Archive with 1 entries (1 files):
- ijms-3317218-supplementary.pdf
